# Supplementary material for: No causal effects of serum urate levels on the risk of chronic kidney disease: A Mendelian randomization study
Source: PLoS Med. 2019 Jan 15;16(1):e1002725. doi: 10.1371/journal.pmed.1002725 (PMC6333326; doi:10.1371/journal.pmed.1002725)
Supplement: S1 Table — (XLSX) [file pmed.1002725.s005.xlsx]

## Sheet: Sheet1
					UA		Gout		eGFR		CKD
					mg/dL		ln OR		mL/min/1.73 m2		ln OR
rsid	chr	pos	effect	non-effect	beta	SE	beta	SE	beta	SE	beta	SE
rs10480300	7	151406005	C	T	0.0321	0.0062	0.1192	0.0352	-0.011	0.001	0.12	0.016
rs10821905	10	52646093	G	A	0.0534	0.0073	0.0946	0.0434	0.0075	0.0011	-0.015	0.02
rs11264341	1	155151493	C	T	-0.0483	0.0059	-0.0825	0.0351	0.0022	0.00092	0.0084	0.016
rs1165151	6	25821616	T	G	-0.0925	0.0054	-0.1454	0.0328	0.0001	0.00092	-0.015	0.015
rs1171614	10	61469538	T	C	-0.074	0.0071	-0.048	0.045	0.0014	0.0011	-0.022	0.018
rs1178977	7	72857049	A	G	0.0501	0.0069	0.1217	0.0429	0.0023	0.0011	0.0045	0.02
rs12498742	4	9944052	A	G	0.3787	0.0063	0.451	0.0428	-0.002	0.001	-0.011	0.018
rs1260326	2	27730940	T	C	0.077	0.0055	0.1367	0.0326	0.0068	0.00092	-0.023	0.015
rs1394125	15	76158983	G	A	0.043	0.0063	0.0288	0.0359	-0.0073	0.001	0.069	0.017
rs1471633	1	145723739	A	C	0.0611	0.0054	0.0169	0.0336	0.0011	0.00092	0.0043	0.016
rs17050272	2	121306440	G	A	0.0372	0.0061	0.025	0.0377	-0.0048	0.00092	0.018	0.016
rs17632159	5	72431482	G	C	-0.0384	0.0061	-0.0853	0.0374	0.0009	0.001	0.014	0.017
rs17786744	8	23777006	A	G	-0.0306	0.0054	-0.0561	0.0327	0.0069	0.00092	-0.048	0.015
rs2078267	11	64334114	C	T	-0.0776	0.0059	-0.1516	0.033	-0.0012	0.00092	0.012	0.015
rs2231142	4	89052323	G	T	0.2208	0.0091	0.5358	0.0449	0.0005	0.0014	0.02	0.024
rs2941484	8	76478768	C	T	0.0491	0.0055	0.0222	0.0327	0.0018	0.00092	-0.042	0.015
rs3741414	12	57844049	C	T	-0.0706	0.007	-0.1571	0.0408	0.0058	0.0011	-0.018	0.018
rs478607	11	64478063	G	A	-0.0485	0.0074	-0.027	0.0376	0.0004	0.0012	0.009	0.021
rs653178	12	112007756	C	T	-0.0363	0.0054	-0.0559	0.0311	0.0034	0.00092	-0.025	0.015
rs6598541	15	99271135	A	G	0.0435	0.0057	0.0608	0.0346	-0.0032	0.00092	-0.0022	0.016
rs675209	6	7102084	T	C	0.0628	0.0062	0.0743	0.0359	0.0025	0.001	-0.017	0.017
rs6770152	3	53100214	G	T	-0.0482	0.0056	-0.111	0.0329	0.0021	0.00092	-0.017	0.015
rs7188445	16	79734987	G	A	-0.032	0.0057	-0.0253	0.0356	-0.0032	0.00092	0.052	0.016
rs7193778	16	69563890	C	T	-0.0466	0.0079	-0.0959	0.0455	0.0016	0.0013	-0.013	0.022
rs7224610	17	53364788	C	A	-0.0382	0.0055	-0.0479	0.0325	-0.0018	0.00092	0.0087	0.015
rs729761	6	43804571	T	G	-0.0464	0.0063	-0.133	0.0378	0.0072	0.001	-0.065	0.017
