# Supplementary material for: No causal effects of serum urate levels on the risk of chronic kidney disease: A Mendelian randomization study
Source: PLoS Med. 2019 Jan 15;16(1):e1002725. doi: 10.1371/journal.pmed.1002725 (PMC6333326; doi:10.1371/journal.pmed.1002725)
Supplement: S2 Table — (XLSX) [file pmed.1002725.s006.xlsx]

## Sheet: Sheet1
Exposure	Outcome	MR-PRESSO global P	Number of outliers1	Outliers RSID
Uric acid	CKD	<10-6	4	rs10480300, rs1394125, rs7188445, rs729761
Uric acid	eGFR	<10-6	11	rs10480300, rs10821905, rs1260326, rs1394125, rs17050272, rs17786744, rs3741414, rs653178, rs6598541, rs7188445, rs729761
Uric acid	gout	<10-6	1	rs2231142
1Outliers were identified using the MR-PRESSO outlier test with P < Bonferroni-corrected threshold after correcting for number of tests (equal to number of SNVs) in the test. CKD: chronic kidney disease.
