# Supplementary material for: No causal effects of serum urate levels on the risk of chronic kidney disease: A Mendelian randomization study
Source: PLoS Med. 2019 Jan 15;16(1):e1002725. doi: 10.1371/journal.pmed.1002725 (PMC6333326; doi:10.1371/journal.pmed.1002725)
Supplement: S3 Table — (XLSX) [file pmed.1002725.s007.xlsx]

## Sheet: Sheet1
	Serum urate levels (mg/dL)			eGFR (mL/min/1.73 m2)			CKD
Group	Beta	95% CI	P	Beta	95% CI	P	OR	95% CI	P
Age quartile 1	1.04	0.92 to 1.16	8.87x10-66	-0.61	-2.33 to 1.11	0.48	1.35	0.95 to 1.87	0.07
Age quartile 2	0.99	0.87 to 1.12	1.91x10-53	-0.57	-1.75 to 0.61	0.34	1	0.77 to 1.30	1
Age quartile 3	1.14	1.0 to 1.29	4.80x10-52	-0.17	-1.33 to 1.00	0.78	0.84	0.64 to 1.10	0.21
Age quartile 4	1.11	0.96 to 1.26	1.64x10-46	-0.99	-2.58 to 0.61	0.23	1.11	0.82 to 1.52	0.47
Age quartile meta-analysis	1.06	1.00 to 1.13	1.89x10-211	-0.52	-1.19 to 0.16	0.14	1.05	0.87 to 1.26	0.65
Males	0.99	0.88 to 1.09	1.44x10-70	-0.32	-1.34 to 0.71	0.54	0.97	0.76 to 1.23	0.79
Females	1.13	1.05 to 1.22	2.54x10-143	-0.33	-1.28 to 0.63	0.50	1.07	0.90 to 1.28	0.45
Sex meta-analysis	1.06	0.92 to 1.21	5.06x10-46	-0.32	-1.02 to 0.37	0.36	1.03	0.90 to 1.19	0.65
